# Supplementary material for: Right Ventricular–Pulmonary Artery Coupling as a Prognostic Marker in Cardiac Amyloidosis: A Comprehensive Review
Source: Life (Basel). 2026 Jan 12;16(1):109. doi: 10.3390/life16010109 (PMC12843239; doi:10.3390/life16010109)
Supplement: Supplementary file 1 [file life-16-00109-s001.zip]

Archive with 1 entries (1 files):
- life-4061603-supplementary.png
